# Supplementary material for: Expression of the HOXA gene family and its relationship to prognosis and immune infiltrates in cervical cancer
Source: J Clin Lab Anal. 2021 Oct 4;35(11):e24015. doi: 10.1002/jcla.24015 (PMC8605136; doi:10.1002/jcla.24015)
Supplement: Supplementary file 3 — Tab S1 [file JCLA-35-e24015-s004.xlsx]

## Sheet: Sheet1
Pathways	Size	Normalized enrichment score (NSE)	false discovery rate (FDR)
KEGG_LYSOSOME	121	2.14006	0.0016222
KEGG_NOTCH_SIGNALING_PATHWAY	47	2.15399	0.00243331
KEGG_EPITHELIAL_CELL_SIGNALING_IN_HELICOBACTER_PYLORI_INFECTION	68	2.10533	0.0031356
KEGG_BLADDER_CANCER	41	2.1633	0.00353861
KEGG_SMALL_CELL_LUNG_CANCER	84	2.05841	0.00407302
KEGG_NOD_LIKE_RECEPTOR_SIGNALING_PATHWAY	61	2.06993	0.00407807
KEGG_CHRONIC_MYELOID_LEUKEMIA	73	1.97028	0.00471052
KEGG_CYTOSOLIC_DNA_SENSING_PATHWAY	53	1.97856	0.00486477
KEGG_ENDOCYTOSIS	179	2.01392	0.0050431
KEGG_STEROID_BIOSYNTHESIS	17	1.97945	0.00527016
KEGG_NEUROTROPHIN_SIGNALING_PATHWAY	125	2.00442	0.00534535
KEGG_DORSO_VENTRAL_AXIS_FORMATION	24	2.0242	0.00539068
KEGG_RIG_I_LIKE_RECEPTOR_SIGNALING_PATHWAY	69	1.98298	0.00564148
KEGG_PANCREATIC_CANCER	69	1.98889	0.00566091
KEGG_APOPTOSIS	87	1.9444	0.00628661
KEGG_RENAL_CELL_CARCINOMA	66	1.94785	0.00637671
KEGG_TOLL_LIKE_RECEPTOR_SIGNALING_PATHWAY	102	1.92255	0.00778162
KEGG_FC_GAMMA_R_MEDIATED_PHAGOCYTOSIS	93	1.90743	0.00867675
KEGG_FRUCTOSE_AND_MANNOSE_METABOLISM	33	1.88927	0.0101858
KEGG_JAK_STAT_SIGNALING_PATHWAY	155	1.87336	0.0118419
KEGG_P53_SIGNALING_PATHWAY	66	1.85883	0.0129773
KEGG_ERBB_SIGNALING_PATHWAY	86	1.86379	0.0129803
KEGG_GLIOMA	65	1.85254	0.0135477
KEGG_BASAL_TRANSCRIPTION_FACTORS	35	1.84084	0.0156978
KEGG_AMINO_SUGAR_AND_NUCLEOTIDE_SUGAR_METABOLISM	43	1.83819	0.0158851
KEGG_GALACTOSE_METABOLISM	26	1.8303	0.0169068
KEGG_NATURAL_KILLER_CELL_MEDIATED_CYTOTOXICITY	132	1.81449	0.0195594
KEGG_UBIQUITIN_MEDIATED_PROTEOLYSIS	130	1.81538	0.0201567
KEGG_ADHERENS_JUNCTION	68	1.80964	0.0202033
KEGG_CHEMOKINE_SIGNALING_PATHWAY	185	1.80308	0.0211397
KEGG_SNARE_INTERACTIONS_IN_VESICULAR_TRANSPORT	38	1.78762	0.0252949
KEGG_PYRIMIDINE_METABOLISM	98	1.78892	0.0257467
KEGG_FOCAL_ADHESION	197	1.78055	0.0262888
KEGG_PATHWAYS_IN_CANCER	322	1.77791	0.0263005
KEGG_PATHOGENIC_ESCHERICHIA_COLI_INFECTION	56	1.7737	0.0267058
KEGG_GLYCEROPHOSPHOLIPID_METABOLISM	72	1.76122	0.0289552
KEGG_FC_EPSILON_RI_SIGNALING_PATHWAY	79	1.75673	0.0294307
KEGG_T_CELL_RECEPTOR_SIGNALING_PATHWAY	107	1.74547	0.0319868
KEGG_B_CELL_RECEPTOR_SIGNALING_PATHWAY	75	1.73805	0.0329544
KEGG_LEISHMANIA_INFECTION	70	1.72901	0.0336041
KEGG_PRION_DISEASES	35	1.73857	0.0336965
KEGG_INSULIN_SIGNALING_PATHWAY	137	1.72916	0.0343535
KEGG_NON_SMALL_CELL_LUNG_CANCER	54	1.72934	0.0350361
KEGG_CYTOKINE_CYTOKINE_RECEPTOR_INTERACTION	262	1.71108	0.0399264
KEGG_N_GLYCAN_BIOSYNTHESIS	46	1.7054	0.0403637
KEGG_REGULATION_OF_ACTIN_CYTOSKELETON	212	1.70647	0.0409243
KEGG_ACUTE_MYELOID_LEUKEMIA	57	1.69459	0.0430485
KEGG_GLYCOSAMINOGLYCAN_DEGRADATION	21	1.68294	0.0467714
KEGG_LEUKOCYTE_TRANSENDOTHELIAL_MIGRATION	115	1.67512	0.0486116
KEGG_PROTEASOME	45	1.66693	0.0511468
KEGG_CELL_CYCLE	124	1.65229	0.0563511
KEGG_RNA_POLYMERASE	29	1.61968	0.0743998
KEGG_HEMATOPOIETIC_CELL_LINEAGE	85	1.61454	0.076837
KEGG_WNT_SIGNALING_PATHWAY	150	1.60841	0.0791565
KEGG_ECM_RECEPTOR_INTERACTION	84	1.60001	0.083364
KEGG_VEGF_SIGNALING_PATHWAY	76	1.59445	0.0853376
KEGG_MAPK_SIGNALING_PATHWAY	266	1.58612	0.0881698
KEGG_OOCYTE_MEIOSIS	111	1.58709	0.0891546
KEGG_PENTOSE_PHOSPHATE_PATHWAY	27	1.57794	0.0923618
KEGG_ALZHEIMERS_DISEASE	152	1.57492	0.0924156
KEGG_ADIPOCYTOKINE_SIGNALING_PATHWAY	67	1.56613	0.0954799
KEGG_VALINE_LEUCINE_AND_ISOLEUCINE_DEGRADATION	43	1.55465	0.101393
KEGG_RNA_DEGRADATION	56	1.53166	0.114704
KEGG_TIGHT_JUNCTION	129	1.53228	0.115966
KEGG_COLORECTAL_CANCER	62	1.52821	0.115987
KEGG_SPLICEOSOME	126	1.51265	0.120723
KEGG_GLYCOSPHINGOLIPID_BIOSYNTHESIS_GANGLIO_SERIES	15	1.51513	0.122415
KEGG_GLYCOSAMINOGLYCAN_BIOSYNTHESIS_CHONDROITIN_SULFATE	22	1.51276	0.122443
KEGG_THYROID_CANCER	29	1.51698	0.123211
KEGG_GLYCOSYLPHOSPHATIDYLINOSITOL_GPI_ANCHOR_BIOSYNTHESIS	25	1.50618	0.123775
KEGG_SYSTEMIC_LUPUS_ERYTHEMATOSUS	55	1.49962	0.125308
KEGG_NUCLEOTIDE_EXCISION_REPAIR	44	1.5008	0.126159
KEGG_PROSTATE_CANCER	89	1.49329	0.128076
KEGG_HOMOLOGOUS_RECOMBINATION	26	1.48364	0.133478
KEGG_GLYCOLYSIS_GLUCONEOGENESIS	62	1.47239	0.140361
KEGG_PROGESTERONE_MEDIATED_OOCYTE_MATURATION	85	1.44133	0.164955
KEGG_AXON_GUIDANCE	128	1.42882	0.167917
KEGG_VIRAL_MYOCARDITIS	68	1.42973	0.16934
KEGG_LONG_TERM_POTENTIATION	70	1.43165	0.169609
KEGG_COMPLEMENT_AND_COAGULATION_CASCADES	69	1.43435	0.169799
KEGG_ANTIGEN_PROCESSING_AND_PRESENTATION	81	1.41726	0.174182
KEGG_PHENYLALANINE_METABOLISM	17	1.4185	0.17515
KEGG_TGF_BETA_SIGNALING_PATHWAY	85	1.40342	0.17965
KEGG_GNRH_SIGNALING_PATHWAY	101	1.40489	0.180488
KEGG_INOSITOL_PHOSPHATE_METABOLISM	54	1.40712	0.180619
KEGG_PHOSPHATIDYLINOSITOL_SIGNALING_SYSTEM	76	1.38641	0.186119
KEGG_CITRATE_CYCLE_TCA_CYCLE	31	1.38675	0.187887
KEGG_ENDOMETRIAL_CANCER	52	1.39076	0.188812
KEGG_PROTEIN_EXPORT	23	1.38807	0.18899
KEGG_AMYOTROPHIC_LATERAL_SCLEROSIS_ALS	53	1.3725	0.197868
KEGG_MTOR_SIGNALING_PATHWAY	51	1.36829	0.199861
KEGG_MISMATCH_REPAIR	23	1.35779	0.207334
KEGG_GRAFT_VERSUS_HOST_DISEASE	37	1.34735	0.214911
KEGG_SPHINGOLIPID_METABOLISM	36	1.33977	0.215021
KEGG_ETHER_LIPID_METABOLISM	30	1.33688	0.215573
KEGG_GAP_JUNCTION	88	1.34044	0.216649
KEGG_AMINOACYL_TRNA_BIOSYNTHESIS	22	1.34062	0.218602
KEGG_NICOTINATE_AND_NICOTINAMIDE_METABOLISM	24	1.32957	0.220013
KEGG_PURINE_METABOLISM	154	1.31988	0.226522
KEGG_BASE_EXCISION_REPAIR	34	1.31469	0.229082
KEGG_PARKINSONS_DISEASE	113	1.31236	0.229351
KEGG_MELANOGENESIS	101	1.30521	0.234648
KEGG_CALCIUM_SIGNALING_PATHWAY	177	1.27464	0.260783
KEGG_O_GLYCAN_BIOSYNTHESIS	29	1.26616	0.262281
KEGG_CELL_ADHESION_MOLECULES_CAMS	128	1.2672	0.263742
KEGG_ARGININE_AND_PROLINE_METABOLISM	53	1.26922	0.264202
KEGG_TYROSINE_METABOLISM	40	1.25639	0.269933
KEGG_BIOSYNTHESIS_OF_UNSATURATED_FATTY_ACIDS	20	1.21573	0.308428
KEGG_HISTIDINE_METABOLISM	28	1.20432	0.317419
KEGG_AUTOIMMUNE_THYROID_DISEASE	50	1.19957	0.319528
KEGG_RENIN_ANGIOTENSIN_SYSTEM	17	1.19232	0.324319
KEGG_GLYCOSPHINGOLIPID_BIOSYNTHESIS_LACTO_AND_NEOLACTO_SERIES	26	1.18315	0.326324
KEGG_DNA_REPLICATION	36	1.18541	0.326794
KEGG_BASAL_CELL_CARCINOMA	55	1.18693	0.3279
KEGG_PRIMARY_IMMUNODEFICIENCY	35	1.1773	0.329538
KEGG_ARACHIDONIC_ACID_METABOLISM	58	1.16974	0.334939
KEGG_VIBRIO_CHOLERAE_INFECTION	53	1.13713	0.35001
KEGG_INTESTINAL_IMMUNE_NETWORK_FOR_IGA_PRODUCTION	46	1.13332	0.350923
KEGG_GLYCEROLIPID_METABOLISM	43	1.13837	0.351612
KEGG_TRYPTOPHAN_METABOLISM	39	1.13858	0.354245
KEGG_ASTHMA	28	1.14021	0.355648
KEGG_HEDGEHOG_SIGNALING_PATHWAY	56	1.14537	0.355862
KEGG_ALLOGRAFT_REJECTION	35	1.14711	0.356832
KEGG_BUTANOATE_METABOLISM	34	1.1413	0.35742
KEGG_NEUROACTIVE_LIGAND_RECEPTOR_INTERACTION	271	1.12414	0.357736
KEGG_TYPE_II_DIABETES_MELLITUS	47	1.12055	0.358767
KEGG_TERPENOID_BACKBONE_BIOSYNTHESIS	15	1.10805	0.362939
KEGG_REGULATION_OF_AUTOPHAGY	34	1.1117	0.364839
KEGG_HYPERTROPHIC_CARDIOMYOPATHY_HCM	83	1.10838	0.365401
KEGG_VASOPRESSIN_REGULATED_WATER_REABSORPTION	44	1.09577	0.369432
KEGG_HUNTINGTONS_DISEASE	167	1.09741	0.370804
KEGG_ALDOSTERONE_REGULATED_SODIUM_REABSORPTION	42	1.08277	0.371577
KEGG_MELANOMA	71	1.08288	0.374318
KEGG_PEROXISOME	78	1.08473	0.375246
KEGG_ABC_TRANSPORTERS	44	1.08501	0.377851
KEGG_OTHER_GLYCAN_DEGRADATION	16	1.0682	0.384427
KEGG_GLYCOSAMINOGLYCAN_BIOSYNTHESIS_KERATAN_SULFATE	15	1.06068	0.389618
KEGG_PROPANOATE_METABOLISM	32	1.0506	0.398277
KEGG_STEROID_HORMONE_BIOSYNTHESIS	55	1.04535	0.400942
KEGG_LYSINE_DEGRADATION	39	1.03503	0.409418
KEGG_ARRHYTHMOGENIC_RIGHT_VENTRICULAR_CARDIOMYOPATHY_ARVC	74	1.02853	0.413248
KEGG_SELENOAMINO_ACID_METABOLISM	24	1.02175	0.417094
KEGG_CYSTEINE_AND_METHIONINE_METABOLISM	34	1.0122	0.420776
KEGG_GLYCOSAMINOGLYCAN_BIOSYNTHESIS_HEPARAN_SULFATE	26	1.01485	0.421125
KEGG_LONG_TERM_DEPRESSION	68	0.993469	0.431739
KEGG_PYRUVATE_METABOLISM	40	0.996827	0.433485
KEGG_PPAR_SIGNALING_PATHWAY	69	0.994137	0.433901
KEGG_TYPE_I_DIABETES_MELLITUS	41	0.983708	0.439471
KEGG_DILATED_CARDIOMYOPATHY	90	0.980954	0.439782
KEGG_DRUG_METABOLISM_OTHER_ENZYMES	51	0.96088	0.458816
KEGG_GLYOXYLATE_AND_DICARBOXYLATE_METABOLISM	16	0.954785	0.463174
KEGG_BETA_ALANINE_METABOLISM	22	0.944786	0.471619
KEGG_GLUTATHIONE_METABOLISM	49	0.925362	0.492972
KEGG_VASCULAR_SMOOTH_MUSCLE_CONTRACTION	112	0.887542	0.536366
KEGG_ALPHA_LINOLENIC_ACID_METABOLISM	19	0.860244	0.567602
KEGG_DRUG_METABOLISM_CYTOCHROME_P450	71	0.853652	0.572997
KEGG_OXIDATIVE_PHOSPHORYLATION	115	0.84144	0.58393
KEGG_RIBOSOME	88	0.796229	0.638521
KEGG_TASTE_TRANSDUCTION	51	0.780534	0.656689
KEGG_METABOLISM_OF_XENOBIOTICS_BY_CYTOCHROME_P450	69	0.773977	0.661263
KEGG_LINOLEIC_ACID_METABOLISM	29	0.760203	0.676301
KEGG_OLFACTORY_TRANSDUCTION	387	0.723488	0.721896
KEGG_PRIMARY_BILE_ACID_BIOSYNTHESIS	16	0.678114	0.78082
KEGG_PORPHYRIN_AND_CHLOROPHYLL_METABOLISM	40	0.625631	0.843526
KEGG_ONE_CARBON_POOL_BY_FOLATE	17	0.605664	0.862723
KEGG_FATTY_ACID_METABOLISM	42	0.494389	0.954093
