# Supplementary material for: Expression of the HOXA gene family and its relationship to prognosis and immune infiltrates in cervical cancer
Source: J Clin Lab Anal. 2021 Oct 4;35(11):e24015. doi: 10.1002/jcla.24015 (PMC8605136; doi:10.1002/jcla.24015)
Supplement: Supplementary file 4 — Tab S2 [file JCLA-35-e24015-s001.xlsx]

## Sheet: Sheet1
Pathways	Size	Normalized enrichment score (NSE)	false discovery rate (FDR)
KEGG_P53_SIGNALING_PATHWAY	66	-1.29092	0.337712
KEGG_RENAL_CELL_CARCINOMA	66	-1.26621	0.338874
KEGG_PYRUVATE_METABOLISM	40	-1.26801	0.340361
KEGG_AMINO_SUGAR_AND_NUCLEOTIDE_SUGAR_METABOLISM	43	-1.29139	0.341821
KEGG_BETA_ALANINE_METABOLISM	22	-1.28367	0.343534
KEGG_ARRHYTHMOGENIC_RIGHT_VENTRICULAR_CARDIOMYOPATHY_ARVC	74	-1.28088	0.34394
KEGG_VEGF_SIGNALING_PATHWAY	76	-1.27188	0.344147
KEGG_PANCREATIC_CANCER	69	-1.26813	0.34444
KEGG_PROGESTERONE_MEDIATED_OOCYTE_MATURATION	85	-1.29561	0.345103
KEGG_PPAR_SIGNALING_PATHWAY	69	-1.2739	0.345194
KEGG_GLYCEROLIPID_METABOLISM	43	-1.29184	0.345893
KEGG_RNA_DEGRADATION	56	-1.27518	0.34775
KEGG_ALANINE_ASPARTATE_AND_GLUTAMATE_METABOLISM	30	-1.29606	0.349339
KEGG_VIBRIO_CHOLERAE_INFECTION	53	-1.32709	0.349377
KEGG_HEDGEHOG_SIGNALING_PATHWAY	56	-1.31995	0.350471
KEGG_NON_SMALL_CELL_LUNG_CANCER	54	-1.30482	0.351192
KEGG_HYPERTROPHIC_CARDIOMYOPATHY_HCM	83	-1.31485	0.351985
KEGG_PARKINSONS_DISEASE	113	-1.30037	0.353113
KEGG_ADHERENS_JUNCTION	68	-1.32803	0.353326
KEGG_COLORECTAL_CANCER	62	-1.29633	0.353879
KEGG_TYROSINE_METABOLISM	40	-1.30606	0.35488
KEGG_CHRONIC_MYELOID_LEUKEMIA	73	-1.32042	0.355282
KEGG_NEUROACTIVE_LIGAND_RECEPTOR_INTERACTION	271	-1.24994	0.357307
KEGG_CYSTEINE_AND_METHIONINE_METABOLISM	34	-1.1986	0.357735
KEGG_LYSINE_DEGRADATION	39	-1.32828	0.358662
KEGG_MTOR_SIGNALING_PATHWAY	51	-1.20572	0.358765
KEGG_GLUTATHIONE_METABOLISM	49	-1.20044	0.359008
KEGG_SNARE_INTERACTIONS_IN_VESICULAR_TRANSPORT	38	-1.30677	0.35907
KEGG_OXIDATIVE_PHOSPHORYLATION	115	-1.20233	0.359811
KEGG_SPHINGOLIPID_METABOLISM	36	-1.24115	0.360376
KEGG_AMINOACYL_TRNA_BIOSYNTHESIS	22	-1.19291	0.361113
KEGG_REGULATION_OF_ACTIN_CYTOSKELETON	212	-1.33027	0.361543
KEGG_BASAL_CELL_CARCINOMA	55	-1.20583	0.362236
KEGG_LONG_TERM_DEPRESSION	68	-1.2427	0.362838
KEGG_PHENYLALANINE_METABOLISM	17	-1.20799	0.363459
KEGG_ACUTE_MYELOID_LEUKEMIA	57	-1.21035	0.364404
KEGG_ETHER_LIPID_METABOLISM	30	-1.33072	0.366826
KEGG_TYPE_II_DIABETES_MELLITUS	47	-1.2109	0.367459
KEGG_LEUKOCYTE_TRANSENDOTHELIAL_MIGRATION	115	-1.21644	0.367981
KEGG_CELL_CYCLE	124	-1.2193	0.368686
KEGG_FC_EPSILON_RI_SIGNALING_PATHWAY	79	-1.23167	0.369275
KEGG_PENTOSE_PHOSPHATE_PATHWAY	27	-1.18344	0.369299
KEGG_GLYCOSYLPHOSPHATIDYLINOSITOL_GPI_ANCHOR_BIOSYNTHESIS	25	-1.22047	0.370854
KEGG_ADIPOCYTOKINE_SIGNALING_PATHWAY	67	-1.21129	0.370926
KEGG_EPITHELIAL_CELL_SIGNALING_IN_HELICOBACTER_PYLORI_INFECTION	68	-1.22684	0.370982
KEGG_ARGININE_AND_PROLINE_METABOLISM	53	-1.33128	0.372263
KEGG_CITRATE_CYCLE_TCA_CYCLE	31	-1.22189	0.373365
KEGG_UBIQUITIN_MEDIATED_PROTEOLYSIS	130	-1.33898	0.373843
KEGG_CALCIUM_SIGNALING_PATHWAY	177	-1.33344	0.375287
KEGG_APOPTOSIS	87	-1.16844	0.377281
KEGG_N_GLYCAN_BIOSYNTHESIS	46	-1.3394	0.379669
KEGG_MATURITY_ONSET_DIABETES_OF_THE_YOUNG	25	-1.3433	0.380702
KEGG_COMPLEMENT_AND_COAGULATION_CASCADES	69	-1.16845	0.380841
KEGG_PRIMARY_BILE_ACID_BIOSYNTHESIS	16	-1.17088	0.382048
KEGG_FC_GAMMA_R_MEDIATED_PHAGOCYTOSIS	93	-1.16105	0.383329
KEGG_PATHOGENIC_ESCHERICHIA_COLI_INFECTION	56	-1.14633	0.386593
KEGG_PYRIMIDINE_METABOLISM	98	-1.34353	0.387522
KEGG_ECM_RECEPTOR_INTERACTION	84	-1.14745	0.388933
KEGG_MELANOMA	71	-1.15274	0.389273
KEGG_GLYCOSAMINOGLYCAN_DEGRADATION	21	-1.34639	0.39012
KEGG_SMALL_CELL_LUNG_CANCER	84	-1.3504	0.390399
KEGG_FOCAL_ADHESION	197	-1.35357	0.391961
KEGG_B_CELL_RECEPTOR_SIGNALING_PATHWAY	75	-1.14772	0.392169
KEGG_ALDOSTERONE_REGULATED_SODIUM_REABSORPTION	42	-1.13397	0.395395
KEGG_BASE_EXCISION_REPAIR	34	-1.1362	0.396074
KEGG_GLYCOSAMINOGLYCAN_BIOSYNTHESIS_HEPARAN_SULFATE	26	-1.35382	0.399607
KEGG_PROPANOATE_METABOLISM	32	-1.35726	0.401019
KEGG_THYROID_CANCER	29	-1.35928	0.404815
KEGG_HOMOLOGOUS_RECOMBINATION	26	-1.11722	0.405842
KEGG_PROTEIN_EXPORT	23	-1.11447	0.405881
KEGG_AXON_GUIDANCE	128	-1.36304	0.407353
KEGG_T_CELL_RECEPTOR_SIGNALING_PATHWAY	107	-1.12136	0.407795
KEGG_NUCLEOTIDE_EXCISION_REPAIR	44	-1.1093	0.408423
KEGG_GLYCOSPHINGOLIPID_BIOSYNTHESIS_GANGLIO_SERIES	15	-1.11761	0.408624
KEGG_PROSTATE_CANCER	89	-1.36399	0.414741
KEGG_GLYCOLYSIS_GLUCONEOGENESIS	62	-1.09875	0.418187
KEGG_BASAL_TRANSCRIPTION_FACTORS	35	-1.37165	0.4195
KEGG_ENDOMETRIAL_CANCER	52	-1.36505	0.421949
KEGG_DILATED_CARDIOMYOPATHY	90	-1.37193	0.429112
KEGG_CHEMOKINE_SIGNALING_PATHWAY	185	-1.07382	0.43412
KEGG_AMYOTROPHIC_LATERAL_SCLEROSIS_ALS	53	-1.07538	0.435816
KEGG_PANTOTHENATE_AND_COA_BIOSYNTHESIS	16	-1.07776	0.436253
KEGG_GLYCOSAMINOGLYCAN_BIOSYNTHESIS_CHONDROITIN_SULFATE	22	-1.08081	0.436296
KEGG_WNT_SIGNALING_PATHWAY	150	-1.37348	0.436677
KEGG_CARDIAC_MUSCLE_CONTRACTION	78	-1.06643	0.439258
KEGG_GLYCOSPHINGOLIPID_BIOSYNTHESIS_LACTO_AND_NEOLACTO_SERIES	26	-1.06363	0.43963
KEGG_OTHER_GLYCAN_DEGRADATION	16	-1.37457	0.445371
KEGG_RIG_I_LIKE_RECEPTOR_SIGNALING_PATHWAY	69	-1.05494	0.447064
KEGG_VASOPRESSIN_REGULATED_WATER_REABSORPTION	44	-1.37685	0.451925
KEGG_PROXIMAL_TUBULE_BICARBONATE_RECLAMATION	23	-1.03754	0.455726
KEGG_GALACTOSE_METABOLISM	26	-1.04501	0.456911
KEGG_NATURAL_KILLER_CELL_MEDIATED_CYTOTOXICITY	132	-1.04235	0.456954
KEGG_TOLL_LIKE_RECEPTOR_SIGNALING_PATHWAY	102	-1.03782	0.458983
KEGG_HUNTINGTONS_DISEASE	167	-1.37899	0.459511
KEGG_INOSITOL_PHOSPHATE_METABOLISM	54	-1.3801	0.469811
KEGG_FRUCTOSE_AND_MANNOSE_METABOLISM	33	-1.0158	0.480252
KEGG_ENDOCYTOSIS	179	-1.38052	0.481888
KEGG_ONE_CARBON_POOL_BY_FOLATE	17	-1.00757	0.483845
KEGG_DRUG_METABOLISM_CYTOCHROME_P450	71	-1.00902	0.485569
KEGG_CELL_ADHESION_MOLECULES_CAMS	128	-1.00242	0.48696
KEGG_MELANOGENESIS	101	-1.38284	0.489224
KEGG_GLYOXYLATE_AND_DICARBOXYLATE_METABOLISM	16	-0.99323	0.490883
KEGG_DRUG_METABOLISM_OTHER_ENZYMES	51	-0.99349	0.49418
KEGG_VIRAL_MYOCARDITIS	68	-0.984452	0.495072
KEGG_SPLICEOSOME	126	-0.987257	0.495466
KEGG_HISTIDINE_METABOLISM	28	-1.38327	0.502507
KEGG_MISMATCH_REPAIR	23	-0.973378	0.504863
KEGG_ARACHIDONIC_ACID_METABOLISM	58	-0.96497	0.512783
KEGG_SELENOAMINO_ACID_METABOLISM	24	-1.38503	0.513055
KEGG_DNA_REPLICATION	36	-0.95345	0.520665
KEGG_GAP_JUNCTION	88	-1.38758	0.521876
KEGG_RENIN_ANGIOTENSIN_SYSTEM	17	-0.953708	0.523913
KEGG_STARCH_AND_SUCROSE_METABOLISM	52	-0.94395	0.529245
KEGG_GLIOMA	65	-1.38938	0.534245
KEGG_NEUROTROPHIN_SIGNALING_PATHWAY	125	-1.38954	0.551767
KEGG_JAK_STAT_SIGNALING_PATHWAY	155	-0.920886	0.555944
KEGG_TERPENOID_BACKBONE_BIOSYNTHESIS	15	-0.915196	0.556442
KEGG_RETINOL_METABOLISM	64	-0.916952	0.557894
KEGG_NICOTINATE_AND_NICOTINAMIDE_METABOLISM	24	-1.39356	0.560409
KEGG_GLYCOSAMINOGLYCAN_BIOSYNTHESIS_KERATAN_SULFATE	15	-0.903687	0.561046
KEGG_RNA_POLYMERASE	29	-0.907227	0.563824
KEGG_ALPHA_LINOLENIC_ACID_METABOLISM	19	-0.904343	0.563931
KEGG_METABOLISM_OF_XENOBIOTICS_BY_CYTOCHROME_P450	69	-0.898466	0.565092
KEGG_BUTANOATE_METABOLISM	34	-1.39413	0.578919
KEGG_REGULATION_OF_AUTOPHAGY	34	-0.872649	0.592363
KEGG_LINOLEIC_ACID_METABOLISM	29	-0.874995	0.593126
KEGG_INSULIN_SIGNALING_PATHWAY	137	-1.39547	0.596147
KEGG_ASCORBATE_AND_ALDARATE_METABOLISM	25	-0.854906	0.600185
KEGG_BLADDER_CANCER	41	-0.856349	0.602218
KEGG_CYTOSOLIC_DNA_SENSING_PATHWAY	53	-0.856678	0.605761
KEGG_STEROID_HORMONE_BIOSYNTHESIS	55	-0.84697	0.607349
KEGG_STEROID_BIOSYNTHESIS	17	-0.857491	0.608423
KEGG_OOCYTE_MEIOSIS	111	-1.3955	0.618922
KEGG_NOD_LIKE_RECEPTOR_SIGNALING_PATHWAY	61	-0.827357	0.630293
KEGG_PENTOSE_AND_GLUCURONATE_INTERCONVERSIONS	28	-0.817957	0.638906
KEGG_ALZHEIMERS_DISEASE	152	-1.39558	0.643388
KEGG_PATHWAYS_IN_CANCER	322	-1.40915	0.649598
KEGG_GNRH_SIGNALING_PATHWAY	101	-1.41714	0.653456
KEGG_TASTE_TRANSDUCTION	51	-1.39765	0.662961
KEGG_ANTIGEN_PROCESSING_AND_PRESENTATION	81	-0.795844	0.664235
KEGG_CYTOKINE_CYTOKINE_RECEPTOR_INTERACTION	262	-0.787833	0.671913
KEGG_NOTCH_SIGNALING_PATHWAY	47	-1.41924	0.678207
KEGG_MAPK_SIGNALING_PATHWAY	266	-1.42479	0.689876
KEGG_PORPHYRIN_AND_CHLOROPHYLL_METABOLISM	40	-0.769045	0.693758
KEGG_GLYCEROPHOSPHOLIPID_METABOLISM	72	-1.42566	0.723118
KEGG_SYSTEMIC_LUPUS_ERYTHEMATOSUS	55	-0.732727	0.737616
KEGG_INTESTINAL_IMMUNE_NETWORK_FOR_IGA_PRODUCTION	46	-0.735609	0.737882
KEGG_AUTOIMMUNE_THYROID_DISEASE	50	-0.723549	0.746334
KEGG_LYSOSOME	121	-1.42846	0.751871
KEGG_PRION_DISEASES	35	-0.715974	0.752167
KEGG_PRIMARY_IMMUNODEFICIENCY	35	-0.702545	0.766009
KEGG_LEISHMANIA_INFECTION	70	-0.69388	0.772712
KEGG_DORSO_VENTRAL_AXIS_FORMATION	24	-1.43255	0.777142
KEGG_TIGHT_JUNCTION	129	-1.43417	0.817535
KEGG_ASTHMA	28	-0.653511	0.822725
KEGG_FATTY_ACID_METABOLISM	42	-1.4398	0.840629
KEGG_VASCULAR_SMOOTH_MUSCLE_CONTRACTION	112	-1.46183	0.854987
KEGG_ALLOGRAFT_REJECTION	35	-0.607328	0.875615
KEGG_GLYCINE_SERINE_AND_THREONINE_METABOLISM	31	-1.46957	0.88965
KEGG_PURINE_METABOLISM	154	-1.44201	0.889731
KEGG_PHOSPHATIDYLINOSITOL_SIGNALING_SYSTEM	76	-1.47817	0.922336
KEGG_HEMATOPOIETIC_CELL_LINEAGE	85	-0.497315	0.965924
KEGG_ERBB_SIGNALING_PATHWAY	86	-1.4823	0.988517
KEGG_GRAFT_VERSUS_HOST_DISEASE	37	-0.368677	0.99557
KEGG_TYPE_I_DIABETES_MELLITUS	41	-0.403531	0.996194
KEGG_LONG_TERM_POTENTIATION	70	-1.6136	1
KEGG_PEROXISOME	78	-1.59134	1
KEGG_VALINE_LEUCINE_AND_ISOLEUCINE_DEGRADATION	43	-1.57549	1
KEGG_O_GLYCAN_BIOSYNTHESIS	29	-1.5662	1
KEGG_NITROGEN_METABOLISM	23	-1.56485	1
KEGG_ABC_TRANSPORTERS	44	-1.52776	1
KEGG_TGF_BETA_SIGNALING_PATHWAY	85	-1.50531	1
KEGG_BIOSYNTHESIS_OF_UNSATURATED_FATTY_ACIDS	20	-1.48552	1
KEGG_TRYPTOPHAN_METABOLISM	39	-1.48477	1
