# Supplementary material for: Expression of the HOXA gene family and its relationship to prognosis and immune infiltrates in cervical cancer
Source: J Clin Lab Anal. 2021 Oct 4;35(11):e24015. doi: 10.1002/jcla.24015 (PMC8605136; doi:10.1002/jcla.24015)
Supplement: Supplementary file 5 — Tab S3 [file JCLA-35-e24015-s002.xlsx]

## Sheet: Sheet1
Pathways	Size	Normalized enrichment score (NSE)	false discovery rate (FDR)
KEGG_ECM_RECEPTOR_INTERACTION	84	-2.01581	0.00562111
KEGG_VASCULAR_SMOOTH_MUSCLE_CONTRACTION	112	-1.9787	0.00621862
KEGG_CALCIUM_SIGNALING_PATHWAY	177	-1.98163	0.00652258
KEGG_PROXIMAL_TUBULE_BICARBONATE_RECLAMATION	23	-1.9638	0.00673089
KEGG_HEDGEHOG_SIGNALING_PATHWAY	56	-2.01619	0.00674533
KEGG_MELANOGENESIS	101	-1.99121	0.00691592
KEGG_DILATED_CARDIOMYOPATHY	90	-1.99902	0.0070676
KEGG_PATHWAYS_IN_CANCER	322	-1.96546	0.00715609
KEGG_TGF_BETA_SIGNALING_PATHWAY	85	-2.04341	0.00815021
KEGG_GAP_JUNCTION	88	-2.11683	0.00839013
KEGG_MELANOMA	71	-2.01621	0.00843166
KEGG_FOCAL_ADHESION	197	-1.94464	0.00921285
KEGG_WNT_SIGNALING_PATHWAY	150	-2.06352	0.010481
KEGG_PURINE_METABOLISM	154	-1.93022	0.0104927
KEGG_BASAL_CELL_CARCINOMA	55	-1.92301	0.0106427
KEGG_NEUROACTIVE_LIGAND_RECEPTOR_INTERACTION	271	-1.89134	0.0129764
KEGG_NICOTINATE_AND_NICOTINAMIDE_METABOLISM	24	-1.89566	0.0131087
KEGG_AXON_GUIDANCE	128	-1.89952	0.0134898
KEGG_TASTE_TRANSDUCTION	51	-1.87657	0.0141767
KEGG_ABC_TRANSPORTERS	44	-1.87386	0.0142314
KEGG_MAPK_SIGNALING_PATHWAY	266	-1.86241	0.0156585
KEGG_HYPERTROPHIC_CARDIOMYOPATHY_HCM	83	-1.85548	0.0166352
KEGG_ARRHYTHMOGENIC_RIGHT_VENTRICULAR_CARDIOMYOPATHY_ARVC	74	-1.83266	0.0210265
KEGG_ERBB_SIGNALING_PATHWAY	86	-1.80128	0.0281764
KEGG_LONG_TERM_POTENTIATION	70	-1.80456	0.0283814
KEGG_ADHERENS_JUNCTION	68	-1.78433	0.0315047
KEGG_REGULATION_OF_ACTIN_CYTOSKELETON	212	-1.78721	0.0317838
KEGG_LONG_TERM_DEPRESSION	68	-1.76816	0.0353944
KEGG_INSULIN_SIGNALING_PATHWAY	137	-1.72196	0.0545547
KEGG_TIGHT_JUNCTION	129	-1.71386	0.0563953
KEGG_VASOPRESSIN_REGULATED_WATER_REABSORPTION	44	-1.70553	0.0570785
KEGG_O_GLYCAN_BIOSYNTHESIS	29	-1.70168	0.0572976
KEGG_CARDIAC_MUSCLE_CONTRACTION	78	-1.70698	0.0582698
KEGG_PEROXISOME	78	-1.68638	0.0620379
KEGG_CELL_ADHESION_MOLECULES_CAMS	128	-1.6898	0.062048
KEGG_LEUKOCYTE_TRANSENDOTHELIAL_MIGRATION	115	-1.68009	0.0636751
KEGG_HISTIDINE_METABOLISM	28	-1.67481	0.0646345
KEGG_PHOSPHATIDYLINOSITOL_SIGNALING_SYSTEM	76	-1.66181	0.0702122
KEGG_GNRH_SIGNALING_PATHWAY	101	-1.65774	0.070974
KEGG_GLYCEROPHOSPHOLIPID_METABOLISM	72	-1.64231	0.0767702
KEGG_TRYPTOPHAN_METABOLISM	39	-1.64379	0.077338
KEGG_ALZHEIMERS_DISEASE	152	-1.6384	0.0774033
KEGG_SMALL_CELL_LUNG_CANCER	84	-1.63393	0.078279
KEGG_GLYCOSAMINOGLYCAN_BIOSYNTHESIS_HEPARAN_SULFATE	26	-1.62188	0.0815858
KEGG_GLUTATHIONE_METABOLISM	49	-1.62309	0.0828782
KEGG_NEUROTROPHIN_SIGNALING_PATHWAY	125	-1.6103	0.0880335
KEGG_TYROSINE_METABOLISM	40	-1.6052	0.0901266
KEGG_PROSTATE_CANCER	89	-1.60243	0.0901924
KEGG_GLIOMA	65	-1.59954	0.0906257
KEGG_PROGESTERONE_MEDIATED_OOCYTE_MATURATION	85	-1.56735	0.0996363
KEGG_GLYCOSAMINOGLYCAN_BIOSYNTHESIS_CHONDROITIN_SULFATE	22	-1.56788	0.100504
KEGG_ARGININE_AND_PROLINE_METABOLISM	53	-1.56822	0.102141
KEGG_INOSITOL_PHOSPHATE_METABOLISM	54	-1.56975	0.103277
KEGG_TYPE_II_DIABETES_MELLITUS	47	-1.57185	0.10393
KEGG_GLYCOSPHINGOLIPID_BIOSYNTHESIS_GANGLIO_SERIES	15	-1.57811	0.104007
KEGG_DORSO_VENTRAL_AXIS_FORMATION	24	-1.55875	0.104167
KEGG_FATTY_ACID_METABOLISM	42	-1.55487	0.105239
KEGG_MTOR_SIGNALING_PATHWAY	51	-1.57234	0.105724
KEGG_COLORECTAL_CANCER	62	-1.54662	0.108179
KEGG_VEGF_SIGNALING_PATHWAY	76	-1.54355	0.108821
KEGG_PRIMARY_BILE_ACID_BIOSYNTHESIS	16	-1.54775	0.109097
KEGG_GLYCOSAMINOGLYCAN_BIOSYNTHESIS_KERATAN_SULFATE	15	-1.54029	0.109694
KEGG_VIBRIO_CHOLERAE_INFECTION	53	-1.53796	0.109808
KEGG_GLYCEROLIPID_METABOLISM	43	-1.53553	0.110141
KEGG_PPAR_SIGNALING_PATHWAY	69	-1.53048	0.110486
KEGG_AMYOTROPHIC_LATERAL_SCLEROSIS_ALS	53	-1.53239	0.110892
KEGG_RENAL_CELL_CARCINOMA	66	-1.52541	0.111021
KEGG_N_GLYCAN_BIOSYNTHESIS	46	-1.52652	0.111712
KEGG_BIOSYNTHESIS_OF_UNSATURATED_FATTY_ACIDS	20	-1.52093	0.112453
KEGG_ENDOCYTOSIS	179	-1.51199	0.113765
KEGG_EPITHELIAL_CELL_SIGNALING_IN_HELICOBACTER_PYLORI_INFECTION	68	-1.51209	0.115306
KEGG_ADIPOCYTOKINE_SIGNALING_PATHWAY	67	-1.51395	0.115674
KEGG_THYROID_CANCER	29	-1.49766	0.12238
KEGG_ENDOMETRIAL_CANCER	52	-1.48924	0.126769
KEGG_ALDOSTERONE_REGULATED_SODIUM_REABSORPTION	42	-1.48097	0.131713
KEGG_PATHOGENIC_ESCHERICHIA_COLI_INFECTION	56	-1.47496	0.134406
KEGG_RENIN_ANGIOTENSIN_SYSTEM	17	-1.46966	0.135259
KEGG_VALINE_LEUCINE_AND_ISOLEUCINE_DEGRADATION	43	-1.47113	0.135695
KEGG_PENTOSE_PHOSPHATE_PATHWAY	27	-1.46118	0.140244
KEGG_BETA_ALANINE_METABOLISM	22	-1.44622	0.150419
KEGG_CHRONIC_MYELOID_LEUKEMIA	73	-1.43588	0.151327
KEGG_PROPANOATE_METABOLISM	32	-1.43656	0.152499
KEGG_NITROGEN_METABOLISM	23	-1.43709	0.153937
KEGG_GLYCOSAMINOGLYCAN_DEGRADATION	21	-1.43726	0.155512
KEGG_PRION_DISEASES	35	-1.4285	0.155889
KEGG_MATURITY_ONSET_DIABETES_OF_THE_YOUNG	25	-1.41213	0.161237
KEGG_ACUTE_MYELOID_LEUKEMIA	57	-1.41916	0.16134
KEGG_NON_SMALL_CELL_LUNG_CANCER	54	-1.41348	0.161893
KEGG_OTHER_GLYCAN_DEGRADATION	16	-1.41552	0.162273
KEGG_APOPTOSIS	87	-1.40609	0.162565
KEGG_P53_SIGNALING_PATHWAY	66	-1.40848	0.162627
KEGG_GLYCOSPHINGOLIPID_BIOSYNTHESIS_LACTO_AND_NEOLACTO_SERIES	26	-1.3996	0.165466
KEGG_SNARE_INTERACTIONS_IN_VESICULAR_TRANSPORT	38	-1.39256	0.167267
KEGG_FC_EPSILON_RI_SIGNALING_PATHWAY	79	-1.39365	0.168201
KEGG_BLADDER_CANCER	41	-1.38693	0.168407
KEGG_UBIQUITIN_MEDIATED_PROTEOLYSIS	130	-1.38705	0.170043
KEGG_HUNTINGTONS_DISEASE	167	-1.37767	0.175211
KEGG_SELENOAMINO_ACID_METABOLISM	24	-1.37414	0.176617
KEGG_PANCREATIC_CANCER	69	-1.37098	0.177545
KEGG_NOTCH_SIGNALING_PATHWAY	47	-1.36414	0.181323
KEGG_FC_GAMMA_R_MEDIATED_PHAGOCYTOSIS	93	-1.36146	0.181681
KEGG_CHEMOKINE_SIGNALING_PATHWAY	185	-1.35414	0.184202
KEGG_PHENYLALANINE_METABOLISM	17	-1.35453	0.18572
KEGG_GLYCOSYLPHOSPHATIDYLINOSITOL_GPI_ANCHOR_BIOSYNTHESIS	25	-1.34072	0.190495
KEGG_LYSOSOME	121	-1.34089	0.192169
KEGG_SPHINGOLIPID_METABOLISM	36	-1.34137	0.193725
KEGG_OOCYTE_MEIOSIS	111	-1.32363	0.203841
KEGG_DRUG_METABOLISM_CYTOCHROME_P450	71	-1.31003	0.208158
KEGG_VIRAL_MYOCARDITIS	68	-1.31667	0.208169
KEGG_COMPLEMENT_AND_COAGULATION_CASCADES	69	-1.3107	0.209448
KEGG_STEROID_HORMONE_BIOSYNTHESIS	55	-1.30548	0.209896
KEGG_CYTOKINE_CYTOKINE_RECEPTOR_INTERACTION	262	-1.31145	0.210859
KEGG_ETHER_LIPID_METABOLISM	30	-1.27811	0.231613
KEGG_AMINO_SUGAR_AND_NUCLEOTIDE_SUGAR_METABOLISM	43	-1.26227	0.244633
KEGG_STARCH_AND_SUCROSE_METABOLISM	52	-1.24612	0.25197
KEGG_RETINOL_METABOLISM	64	-1.24069	0.252618
KEGG_BUTANOATE_METABOLISM	34	-1.24173	0.253824
KEGG_LYSINE_DEGRADATION	39	-1.24612	0.254124
KEGG_GLYCOLYSIS_GLUCONEOGENESIS	62	-1.24771	0.254739
KEGG_ALANINE_ASPARTATE_AND_GLUTAMATE_METABOLISM	30	-1.24898	0.255807
KEGG_JAK_STAT_SIGNALING_PATHWAY	155	-1.22378	0.266856
KEGG_PYRIMIDINE_METABOLISM	98	-1.21689	0.27141
KEGG_PROTEIN_EXPORT	23	-1.20157	0.279747
KEGG_GLYCINE_SERINE_AND_THREONINE_METABOLISM	31	-1.20397	0.279779
KEGG_METABOLISM_OF_XENOBIOTICS_BY_CYTOCHROME_P450	69	-1.20518	0.280767
KEGG_CITRATE_CYCLE_TCA_CYCLE	31	-1.19175	0.287233
KEGG_B_CELL_RECEPTOR_SIGNALING_PATHWAY	75	-1.18478	0.292031
KEGG_PORPHYRIN_AND_CHLOROPHYLL_METABOLISM	40	-1.17953	0.294293
KEGG_PARKINSONS_DISEASE	113	-1.1751	0.296573
KEGG_NOD_LIKE_RECEPTOR_SIGNALING_PATHWAY	61	-1.15334	0.316654
KEGG_PENTOSE_AND_GLUCURONATE_INTERCONVERSIONS	28	-1.14577	0.322155
KEGG_DRUG_METABOLISM_OTHER_ENZYMES	51	-1.11793	0.349113
KEGG_STEROID_BIOSYNTHESIS	17	-1.10581	0.359866
KEGG_ONE_CARBON_POOL_BY_FOLATE	17	-1.08806	0.373767
KEGG_PYRUVATE_METABOLISM	40	-1.09048	0.373929
KEGG_T_CELL_RECEPTOR_SIGNALING_PATHWAY	107	-1.07878	0.381227
KEGG_ARACHIDONIC_ACID_METABOLISM	58	-1.06365	0.394724
KEGG_ASCORBATE_AND_ALDARATE_METABOLISM	25	-1.05328	0.403921
KEGG_HEMATOPOIETIC_CELL_LINEAGE	85	-1.04614	0.408776
KEGG_CYSTEINE_AND_METHIONINE_METABOLISM	34	-1.03556	0.418018
KEGG_NATURAL_KILLER_CELL_MEDIATED_CYTOTOXICITY	132	-1.01857	0.432097
KEGG_TOLL_LIKE_RECEPTOR_SIGNALING_PATHWAY	102	-1.02078	0.432262
KEGG_RNA_DEGRADATION	56	-1.01136	0.437178
KEGG_BASE_EXCISION_REPAIR	34	-0.983615	0.465035
KEGG_FRUCTOSE_AND_MANNOSE_METABOLISM	33	-0.97083	0.472927
KEGG_PANTOTHENATE_AND_COA_BIOSYNTHESIS	16	-0.972351	0.474367
KEGG_NUCLEOTIDE_EXCISION_REPAIR	44	-0.965003	0.476809
KEGG_AMINOACYL_TRNA_BIOSYNTHESIS	22	-0.92998	0.517151
KEGG_SYSTEMIC_LUPUS_ERYTHEMATOSUS	55	-0.909418	0.532569
KEGG_RIG_I_LIKE_RECEPTOR_SIGNALING_PATHWAY	69	-0.910296	0.535058
KEGG_REGULATION_OF_AUTOPHAGY	34	-0.902122	0.538465
KEGG_BASAL_TRANSCRIPTION_FACTORS	35	-0.910395	0.538502
KEGG_ALPHA_LINOLENIC_ACID_METABOLISM	19	-0.897932	0.540963
KEGG_CELL_CYCLE	124	-0.887822	0.550702
KEGG_HOMOLOGOUS_RECOMBINATION	26	-0.87199	0.560204
KEGG_SPLICEOSOME	126	-0.873626	0.561845
KEGG_OXIDATIVE_PHOSPHORYLATION	115	-0.875232	0.563042
KEGG_AUTOIMMUNE_THYROID_DISEASE	50	-0.856752	0.577861
KEGG_GLYOXYLATE_AND_DICARBOXYLATE_METABOLISM	16	-0.850324	0.58259
KEGG_MISMATCH_REPAIR	23	-0.822907	0.615402
KEGG_LEISHMANIA_INFECTION	70	-0.793797	0.651102
KEGG_TERPENOID_BACKBONE_BIOSYNTHESIS	15	-0.7587	0.692758
KEGG_ASTHMA	28	-0.733421	0.722546
KEGG_LINOLEIC_ACID_METABOLISM	29	-0.695032	0.770562
KEGG_TYPE_I_DIABETES_MELLITUS	41	-0.677469	0.783931
KEGG_INTESTINAL_IMMUNE_NETWORK_FOR_IGA_PRODUCTION	46	-0.674073	0.78407
KEGG_CYTOSOLIC_DNA_SENSING_PATHWAY	53	-0.677516	0.788621
KEGG_PRIMARY_IMMUNODEFICIENCY	35	-0.541857	0.922633
